# Supplementary material for: Three-step optimization based on a multi-model of rural tourism sites
Source: PLoS One. 2025 Sep 24;20(9):e0332878. doi: 10.1371/journal.pone.0332878 (PMC12459810; doi:10.1371/journal.pone.0332878)
Supplement: S1 Data — (ZIP) [file pone.0332878.s001.zip]

Archive with 13 entries (11 files):
- Code/
- Code/02code/
- Code/02code/D.mat
- Code/02code/F.mat
- Code/02code/fitnessfun.m
- Code/02code/main.m
- Code/02code/潜在发展区与武汉市乡村旅游地.dbf
- Code/02code/潜在发展区与武汉市乡村旅游地.prj
- Code/02code/潜在发展区与武汉市乡村旅游地.sbn
- Code/02code/潜在发展区与武汉市乡村旅游地.sbx
- Code/02code/潜在发展区与武汉市乡村旅游地.shp
- Code/02code/潜在发展区与武汉市乡村旅游地.shp.xml
- Code/02code/潜在发展区与武汉市乡村旅游地.shx
