# Supplementary material for: Three-step optimization based on a multi-model of rural tourism sites
Source: PLoS One. 2025 Sep 24;20(9):e0332878. doi: 10.1371/journal.pone.0332878 (PMC12459810; doi:10.1371/journal.pone.0332878)
Supplement: S1 Data — (ZIP) [file pone.0332878.s001.zip › Code/02code/fitnessfun.m]

function f = fitnessfun(x)
C = 64.9396;
n = size(x,2);
load('F');
load('D');
f = 0;
m = size(D,1);
for i = 1:m
     for j = 1:n
          f = f+(sum(x.*F(i,:))-C)^2*D(i);
     end
end
end
