# Supplementary material for: Three-step optimization based on a multi-model of rural tourism sites
Source: PLoS One. 2025 Sep 24;20(9):e0332878. doi: 10.1371/journal.pone.0332878 (PMC12459810; doi:10.1371/journal.pone.0332878)
Supplement: S1 Data — (ZIP) [file pone.0332878.s001.zip › Code/02code/main.m]

clear
clc
fun = @fitnessfun; % µ÷ÓÃº¯Êý
options = gaoptimset('PopulationSize',30, 'Generations', 1000);
% Ê¹ÓÃÒÅ´«Ëã·¨£¬PopulationSize´ú±íÖÖÈº´óÐ¡£¬Generations´ú±íµü´ú´ÎÊý
nvars = 8; % ±äÁ¿Îª8 
lb = 10^-1*ones(1,8);  %ÏÂÏÞÖµ
%0Îª[1.48393975369121e+29]£»10^-5Îª1.187151802955126e+30£»10^-1Îª1.187151802955126e+30£»
%µ±ÏÂÏÞÖµÎª0Ê±£¬ÇÒÖÖÈº¸öÊýÎª30Ê±£¬Ä¿±êº¯Êý×îÐ¡
%[805182.540110053,634968.236931477,1307804.58616584,539829.943541522,26349.1551826583,449990.970609509,1032495.76659383]
ub = 4.9590e+6*ones(1,8);  % ÉÏÏÞÖµ
Aeq = ones(1,8);  %±äÁ¿µÄÏµÊý
beq = 4.9590e+6;  % 8¸öÉèÊ©µãµÄ×ÜÈÝÁ¿
A = []; 
b = [];
[x_best, fval,exitflag,output,population,scores] = ga(fun, nvars, A,b,Aeq,beq,lb,ub,[],options);
 
