# Supplementary material for: Three-step optimization based on a multi-model of rural tourism sites
Source: PLoS One. 2025 Sep 24;20(9):e0332878. doi: 10.1371/journal.pone.0332878 (PMC12459810; doi:10.1371/journal.pone.0332878)
Supplement: S1 Data — (ZIP) [file pone.0332878.s001.zip › Code/02code/潜在发展区与武汉市乡村旅游地.shp.xml]

<?xml version="1.0" encoding="UTF-8"?>
<metadata xml:lang="zh"><Esri><CreaDate>20240401</CreaDate><CreaTime>16095700</CreaTime><ArcGISFormat>1.0</ArcGISFormat><SyncOnce>FALSE</SyncOnce><DataProperties><itemProps><itemName Sync="TRUE">景点1054</itemName><imsContentType Sync="TRUE">002</imsContentType><itemSize Sync="TRUE">0.000</itemSize><itemLocation><linkage Sync="TRUE">file://\\PC-201902242147\E$\毕业论文数据\数据\0113\优化后的可达性\景点1054</linkage><protocol Sync="TRUE">Local Area Network</protocol></itemLocation></itemProps><coordRef><type Sync="TRUE">Projected</type><geogcsn Sync="TRUE">GCS_WGS_1984</geogcsn><csUnits Sync="TRUE">Linear Unit: Meter (1.000000)</csUnits><projcsn Sync="TRUE">WGS_1984_UTM_Zone_48N</projcsn><peXml Sync="TRUE">&lt;ProjectedCoordinateSystem xsi:type='typens:ProjectedCoordinateSystem' xmlns:xsi='http://www.w3.org/2001/XMLSchema-instance' xmlns:xs='http://www.w3.org/2001/XMLSchema' xmlns:typens='http://www.esri.com/schemas/ArcGIS/10.1'&gt;&lt;WKT&gt;PROJCS[&amp;quot;WGS_1984_UTM_Zone_48N&amp;quot;,GEOGCS[&amp;quot;GCS_WGS_1984&amp;quot;,DATUM[&amp;quot;D_WGS_1984&amp;quot;,SPHEROID[&amp;quot;WGS_1984&amp;quot;,6378137.0,298.257223563]],PRIMEM[&amp;quot;Greenwich&amp;quot;,0.0],UNIT[&amp;quot;Degree&amp;quot;,0.0174532925199433]],PROJECTION[&amp;quot;Transverse_Mercator&amp;quot;],PARAMETER[&amp;quot;False_Easting&amp;quot;,500000.0],PARAMETER[&amp;quot;False_Northing&amp;quot;,0.0],PARAMETER[&amp;quot;Central_Meridian&amp;quot;,105.0],PARAMETER[&amp;quot;Scale_Factor&amp;quot;,0.9996],PARAMETER[&amp;quot;Latitude_Of_Origin&amp;quot;,0.0],UNIT[&amp;quot;Meter&amp;quot;,1.0],AUTHORITY[&amp;quot;EPSG&amp;quot;,32648]]&lt;/WKT&gt;&lt;XOrigin&gt;-5120900&lt;/XOrigin&gt;&lt;YOrigin&gt;-9998100&lt;/YOrigin&gt;&lt;XYScale&gt;450445547.3910538&lt;/XYScale&gt;&lt;ZOrigin&gt;-100000&lt;/ZOrigin&gt;&lt;ZScale&gt;10000&lt;/ZScale&gt;&lt;MOrigin&gt;-100000&lt;/MOrigin&gt;&lt;MScale&gt;10000&lt;/MScale&gt;&lt;XYTolerance&gt;0.001&lt;/XYTolerance&gt;&lt;ZTolerance&gt;0.001&lt;/ZTolerance&gt;&lt;MTolerance&gt;0.001&lt;/MTolerance&gt;&lt;HighPrecision&gt;true&lt;/HighPrecision&gt;&lt;WKID&gt;32648&lt;/WKID&gt;&lt;LatestWKID&gt;32648&lt;/LatestWKID&gt;&lt;/ProjectedCoordinateSystem&gt;</peXml></coordRef><lineage><Process ToolSource="d:\program files (x86)\arcgis\desktop10.2\ArcToolbox\Toolboxes\Data Management Tools.tbx\Merge" Date="20240318" Time="164238">Merge P适宜;最大适宜;1 E:\毕业论文数据\数据\0113\容量优化\11.shp "Name "Name" true true false 128 Text 0 0 ,First,#,P适宜,Name,-1,-1,最大适宜,Name,-1,-1,1,Name,-1,-1;FacilityTy "FacilityTy" true true false 9 Long 0 9 ,First,#,P适宜,FacilityTy,-1,-1,最大适宜,FacilityTy,-1,-1,1,FacilityTy,-1,-1;Weight "Weight" true true false 19 Double 0 0 ,First,#,P适宜,Weight,-1,-1,最大适宜,Weight,-1,-1,1,Weight,-1,-1;Capacity "Capacity" true true false 19 Double 0 0 ,First,#,P适宜,Capacity,-1,-1,最大适宜,Capacity,-1,-1,1,Capacity,-1,-1;DemandCoun "DemandCoun" true true false 9 Long 0 9 ,First,#,P适宜,DemandCoun,-1,-1,最大适宜,DemandCoun,-1,-1,1,DemandCoun,-1,-1;DemandWeig "DemandWeig" true true false 19 Double 0 0 ,First,#,P适宜,DemandWeig,-1,-1,最大适宜,DemandWeig,-1,-1,1,DemandWeig,-1,-1;SourceID "SourceID" true true false 9 Long 0 9 ,First,#,P适宜,SourceID,-1,-1,最大适宜,SourceID,-1,-1,1,SourceID,-1,-1;SourceOID "SourceOID" true true false 9 Long 0 9 ,First,#,P适宜,SourceOID,-1,-1,最大适宜,SourceOID,-1,-1,1,SourceOID,-1,-1;PosAlong "PosAlong" true true false 19 Double 0 0 ,First,#,P适宜,PosAlong,-1,-1,最大适宜,PosAlong,-1,-1,1,PosAlong,-1,-1;SideOfEdge "SideOfEdge" true true false 9 Long 0 9 ,First,#,P适宜,SideOfEdge,-1,-1,最大适宜,SideOfEdge,-1,-1,1,SideOfEdge,-1,-1;CurbApproa "CurbApproa" true true false 9 Long 0 9 ,First,#,P适宜,CurbApproa,-1,-1,最大适宜,CurbApproa,-1,-1,1,CurbApproa,-1,-1;Status "Status" true true false 9 Long 0 9 ,First,#,P适宜,Status,-1,-1,最大适宜,Status,-1,-1,1,Status,-1,-1;Total_Minu "Total_Minu" true true false 19 Double 0 0 ,First,#,P适宜,Total_Minu,-1,-1;TotalWeigh "TotalWeigh" true true false 19 Double 0 0 ,First,#,P适宜,TotalWeigh,-1,-1,最大适宜,TotalWeigh,-1,-1,1,TotalWeigh,-1,-1;POINT_X "POINT_X" true true false 19 Double 0 0 ,First,#,P适宜,POINT_X,-1,-1,最大适宜,POINT_X,-1,-1,1,POINT_X,-1,-1;POINT_Y "POINT_Y" true true false 19 Double 0 0 ,First,#,P适宜,POINT_Y,-1,-1,最大适宜,POINT_Y,-1,-1,1,POINT_Y,-1,-1;ID "ID" true true false 50 Text 0 0 ,First,#,P适宜,ID,-1,-1,最大适宜,ID,-1,-1,1,ID,-1,-1;ObjectID "ObjectID" true true false 9 Long 0 9 ,First,#,最大适宜,ObjectID,-1,-1,1,ObjectID,-1,-1;Total_长度 "Total_长度" true true false 19 Double 0 0 ,First,#,最大适宜,Total_长度,-1,-1,1,Total_长度,-1,-1"</Process><Process ToolSource="d:\program files (x86)\arcgis\desktop10.2\ArcToolbox\Toolboxes\Data Management Tools.tbx\DeleteField" Date="20240318" Time="164413">DeleteField 11 FacilityTy;Weight;DemandWeig;SourceID;SourceOID;PosAlong;SideOfEdge;CurbApproa;Status;Total_Minu;TotalWeigh;POINT_X;POINT_Y;ObjectID;Total_长度</Process><Process ToolSource="d:\program files (x86)\arcgis\desktop10.2\ArcToolbox\Toolboxes\Data Management Tools.tbx\Merge" Date="20240318" Time="164536">Merge 11;粒子适宜 E:\毕业论文数据\数据\0113\容量优化\8个最优地址.shp "Name "Name" true true false 128 Text 0 0 ,First,#,11,Name,-1,-1;ID "ID" true true false 50 Text 0 0 ,First,#,11,ID,-1,-1,粒子适宜,ID,-1,-1;PointID "PointID" true true false 9 Long 0 9 ,First,#,粒子适宜,PointID,-1,-1"</Process><Process ToolSource="d:\program files (x86)\arcgis\desktop10.2\ArcToolbox\Toolboxes\Data Management Tools.tbx\CalculateField" Date="20240318" Time="195738">CalculateField 8个最优地址 Name [ID] VB #</Process><Process ToolSource="d:\program files (x86)\arcgis\desktop10.2\ArcToolbox\Toolboxes\Data Management Tools.tbx\CalculateField" Date="20240318" Time="200300">CalculateField 8个最优地址 CHCI 619876.85717
 VB #</Process><Process ToolSource="d:\program files (x86)\arcgis\desktop10.2\ArcToolbox\Toolboxes\Data Management Tools.tbx\Merge" Date="20240318" Time="200332">Merge 8个最优地址;1046个景点 E:\毕业论文数据\数据\0113\容量优化\景点1054.shp "Name "Name" true true false 128 Text 0 0 ,First,#,8个最优地址,Name,-1,-1,1046个景点,name,-1,-1;CHCI "CHCI" true true false 19 Double 0 0 ,First,#,8个最优地址,CHCI,-1,-1,1046个景点,CHCI,-1,-1"</Process><Process ToolSource="d:\program files (x86)\arcgis\desktop10.2\ArcToolbox\Toolboxes\Data Management Tools.tbx\CalculateField" Date="20240321" Time="160405">CalculateField 景点1054 T0 45 VB #</Process><Process ToolSource="d:\program files (x86)\arcgis\desktop10.2\ArcToolbox\Toolboxes\Data Management Tools.tbx\CalculateField" Date="20240321" Time="160433">CalculateField 景点1054 T0 45 VB #</Process><Process ToolSource="d:\program files (x86)\arcgis\desktop10.2\ArcToolbox\Toolboxes\Data Management Tools.tbx\CalculateField" Date="20240321" Time="160527">CalculateField 景点1054 T0 30 VB #</Process><Process ToolSource="d:\program files (x86)\arcgis\desktop10.2\ArcToolbox\Toolboxes\Data Management Tools.tbx\CalculateField" Date="20240321" Time="160609">CalculateField 景点1054 T0 15 VB #</Process><Process ToolSource="d:\program files (x86)\arcgis\desktop10.2\ArcToolbox\Toolboxes\Data Management Tools.tbx\CalculateField" Date="20240321" Time="212945">CalculateField 景点1054 ID -9 VB #</Process><Process ToolSource="d:\program files (x86)\arcgis\desktop10.2\ArcToolbox\Toolboxes\Data Management Tools.tbx\CalculateField" Date="20240321" Time="212954">CalculateField 景点1054 ID "[FID] -9" VB #</Process><Process ToolSource="d:\program files (x86)\arcgis\desktop10.2\ArcToolbox\Toolboxes\Data Management Tools.tbx\CalculateField" Date="20240321" Time="213004">CalculateField 景点1054 ID "[FID] -8" VB #</Process><Process ToolSource="d:\program files (x86)\arcgis\desktop10.2\ArcToolbox\Toolboxes\Data Management Tools.tbx\CalculateField" Date="20240321" Time="213013">CalculateField 景点1054 ID "[FID] -7" VB #</Process><Process ToolSource="d:\program files (x86)\arcgis\desktop10.2\ArcToolbox\Toolboxes\Data Management Tools.tbx\CalculateField" Date="20240321" Time="213114">CalculateField 景点1054 ID "[FID] +1047" VB #</Process></lineage><copyHistory><copy source="E:\毕业论文数据\数据\0113\容量优化\景点1054" dest="\\PC-201902242147\E$\毕业论文数据\数据\0113\优化后的可达性\景点1054" date="20240321" time="15543300"></copy></copyHistory></DataProperties><SyncDate>20240318</SyncDate><SyncTime>20033200</SyncTime><ModDate>20240318</ModDate><ModTime>20033200</ModTime></Esri><dataIdInfo><envirDesc Sync="TRUE"> Version 6.2 (Build 9200) ; Esri ArcGIS 10.2.0.3348</envirDesc><dataLang><languageCode value="zho" Sync="TRUE"></languageCode><countryCode value="CHN" Sync="TRUE"></countryCode></dataLang><idCitation><resTitle Sync="TRUE">景点1054</resTitle><presForm><PresFormCd value="005" Sync="TRUE"></PresFormCd></presForm></idCitation><spatRpType><SpatRepTypCd value="001" Sync="TRUE"></SpatRepTypCd></spatRpType></dataIdInfo><mdLang><languageCode value="zho" Sync="TRUE"></languageCode><countryCode value="CHN" Sync="TRUE"></countryCode></mdLang><mdChar><CharSetCd value="004" Sync="TRUE"></CharSetCd></mdChar><distInfo><distFormat><formatName Sync="TRUE">Shapefile</formatName></distFormat><distTranOps><transSize Sync="TRUE">0.000</transSize></distTranOps></distInfo><mdHrLv><ScopeCd value="005" Sync="TRUE"></ScopeCd></mdHrLv><mdHrLvName Sync="TRUE">dataset</mdHrLvName><refSysInfo><RefSystem><refSysID><identCode code="32648" Sync="TRUE"></identCode><idCodeSpace Sync="TRUE">EPSG</idCodeSpace><idVersion Sync="TRUE">8.1.1</idVersion></refSysID></RefSystem></refSysInfo><spatRepInfo><VectSpatRep><geometObjs Name="景点1054"><geoObjTyp><GeoObjTypCd value="004" Sync="TRUE"></GeoObjTypCd></geoObjTyp><geoObjCnt Sync="TRUE">0</geoObjCnt></geometObjs><topLvl><TopoLevCd value="001" Sync="TRUE"></TopoLevCd></topLvl></VectSpatRep></spatRepInfo><spdoinfo><ptvctinf><esriterm Name="景点1054"><efeatyp Sync="TRUE">Simple</efeatyp><efeageom code="1" Sync="TRUE"></efeageom><esritopo Sync="TRUE">FALSE</esritopo><efeacnt Sync="TRUE">0</efeacnt><spindex Sync="TRUE">FALSE</spindex><linrefer Sync="TRUE">FALSE</linrefer></esriterm></ptvctinf></spdoinfo><eainfo><detailed Name="景点1054"><enttyp><enttypl Sync="TRUE">景点1054</enttypl><enttypt Sync="TRUE">Feature Class</enttypt><enttypc Sync="TRUE">0</enttypc></enttyp><attr><attrlabl Sync="TRUE">FID</attrlabl><attalias Sync="TRUE">FID</attalias><attrtype Sync="TRUE">OID</attrtype><attwidth Sync="TRUE">4</attwidth><atprecis Sync="TRUE">0</atprecis><attscale Sync="TRUE">0</attscale><attrdef Sync="TRUE">Internal feature number.</attrdef><attrdefs Sync="TRUE">Esri</attrdefs><attrdomv><udom Sync="TRUE">Sequential unique whole numbers that are automatically generated.</udom></attrdomv></attr><attr><attrlabl Sync="TRUE">Shape</attrlabl><attalias Sync="TRUE">Shape</attalias><attrtype Sync="TRUE">Geometry</attrtype><attwidth Sync="TRUE">0</attwidth><atprecis Sync="TRUE">0</atprecis><attscale Sync="TRUE">0</attscale><attrdef Sync="TRUE">Feature geometry.</attrdef><attrdefs Sync="TRUE">Esri</attrdefs><attrdomv><udom Sync="TRUE">Coordinates defining the features.</udom></attrdomv></attr><attr><attrlabl Sync="TRUE">Name</attrlabl><attalias Sync="TRUE">Name</attalias><attrtype Sync="TRUE">String</attrtype><attwidth Sync="TRUE">128</attwidth><atprecis Sync="TRUE">0</atprecis><attscale Sync="TRUE">0</attscale></attr><attr><attrlabl Sync="TRUE">CHCI</attrlabl><attalias Sync="TRUE">CHCI</attalias><attrtype Sync="TRUE">Double</attrtype><attwidth Sync="TRUE">19</attwidth><atprecis Sync="TRUE">0</atprecis><attscale Sync="TRUE">0</attscale></attr></detailed></eainfo><mdDateSt Sync="TRUE">20240318</mdDateSt></metadata>
